# Supplementary material for: Optical Intensities of Different Compartments of Subretinal Fluid in Acute Vogt-Koyanagi-Harada Disease
Source: PLoS One. 2016 Feb 12;11(2):e0149376. doi: 10.1371/journal.pone.0149376 (PMC4752332; doi:10.1371/journal.pone.0149376)
Supplement: S1 Table — (XLS) [file pone.0149376.s001.xls]

## Sheet: CSC
#	age	gender	LogMAR	OD VIR	OD srf	OD total
1	39	Female	0	52.4	52.5283	64.1897
2	49	Female	0.823909	52.9383	53.9977	65.531
3	53	Male	0.09691	50.726	59.82	67.9087
4	43	Male	0	51.329	53.0063	66.06
5	48	Male	0.522879	50.344	55.21	67.385
6	44	Male	0.30103	51.971	53.794	67.62
7	55	Male	0.69897	43.869	43.5214	56.98
8	41	Male	0.60206	35.516	41.15	53.28
9	35	Male	0	51.246	52.459	65.122
10	51	Male	0.60206	39.666	45.378	55.527
11	41	Female	0.221849	41.336	41.984	53.851
12	44	Male	0	39.9565	41.372	57.398
13	51	Male	0.39794	52.259	57.993	67.0256
14	40	Male	0.221849	42.428	55.857	61.9811
15	44	Male	0.39794	36.14	42.566	56.92
16	42	Male	0.39794	52.831	56.4747	69.925
17	39	Male	0.30103	51.955	51.662	63.447
18	40	Male	0.30103	53.129	53.127	66.038
19	42	Male	0.522879	41.056	41.989	54.69
20	33	Male	0.522879	50.136	55.5022	66.748
21	27	Male	0.522879	41.397	44.038	56.4537
22	44	Male	0.09691	52.8119	53.913	67.889
23	47	Male	0.09691	39.454	44.521	60.68
24	45	Male	0.221849	40.765	42.126	57.03
25	41	Female	0.30103	40.3391	47.2241	58.394

## Sheet: VKH
#	age	Gender	logMAR	OD VIR	OD SRF	OD IRF	OD TOTOL			检查号	检查类别	申请科室	病人体征	化验结果	其他诊断	邮政编码	病人费别	住 院 号	病人床号	检查子类	报告医生	报告日期	检查所见	检查印象	诊断建议
1	49	Female	0.30103	41.177	42.025	43.206	50.944			眼外伤							合作	31825		3D-OCT(双)(双眼)	2012-7-20 下午 03:06:03	2012-7-20 下午 03:06:03	右眼黄斑区扫描：神经上皮层多灶性浅脱离并伴少量点样渗出（中心凹处神经上皮层脱离高度约为250um），RPE层皱褶，黄斑中心凹厚度约为406um。	左眼黄斑区扫描：玻璃体混浊。神经上皮层多灶性浅脱离并伴少量点样渗出（中心凹处神经上皮层脱离高度约为199um），RPE层皱褶，黄斑中心凹厚度约为385um。 双眼视盘扫描：双眼视盘水肿，边界模糊。神经纤维层弥漫性增厚（详见钟点图标示）。
1	49	Female	0.39794	40.844	45.612		53.087			357122	检查	眼底病葡萄膜病门诊					合作			3D-OCT(双)(双眼)	杨冬燕	2011年9月30日	左眼黄斑区扫描：中心凹结构平坦，RPE层反射不均，旁中心凹网膜厚度变薄，中心凹厚度约为167um。	右眼：中心凹处脱离高度约为212um，黄斑中心凹厚度为380um。 左眼：中心凹处脱离高度约为152um，黄斑中心凹厚度为320um。
2	66	Male	0.221849	38.367	42.717	48.831	56.942			349414	检查	综合门诊					自费			3D-OCT(双)(双眼)	杨冬燕	2011年9月30日	中心凹处水肿，神经上皮层未脱离 右眼：中心凹厚度为818um。 左眼：中心凹厚度为1082um。	左眼C/D比增大，鼻上方RNFL厚度变薄。
2	66	Male	0.39794	39.043	40.466		55.708		363799	检查	视网膜玻璃体					自费	27824		3D-OCT(双)(双眼)	李太平	2011-11-3 下午 05:21:10	OD 黄斑区扫描：多灶状神经上皮层渗出性性浅脱离（脱离高度约为1322um），RPE/GCL层增厚合并波浪状隆起 ，黄斑中心凹厚度约为1471um。考虑葡萄膜炎样改变，建议FFA检查。OS 黄斑区扫描：多灶状神经上皮层渗出性性浅脱离（脱离高度约为1230um），RPE/GCL层增厚合并波浪状隆起 ，黄斑中心凹厚度约为1363um。考虑葡萄膜炎样改变，建议FFA检查。	OU 视神经旁网膜神经上皮层渗出性脱离。
3	50	Female	0.60206	35.021	40.797	37.282	48.011				视网膜玻璃体							自费	31722		2012-7-12 下午 05:48:05	右眼：中心凹处脱离高度约为1586um，黄斑中心凹厚度为1728um。 左眼：中心凹处脱离高度约为>2000um(超出测量范围)，黄斑中心凹厚度无法测量，中心凹神经上皮组织厚度约为64um。
3	50	Female	0.920819	35.092	39.589		51.156			232	440748	检查	综合门诊					居民			3D-OCT(双)(双眼)	杨冬燕	2012-5-22 下午 04:25:16	右眼黄斑区扫描：网膜不平整，神经上皮层多灶性浅脱离（中心凹处神经上皮层脱离高度约为60um），RPE层皱褶，黄斑中心凹厚度约为199um。	左眼黄斑区扫描：网膜不平整，神经上皮层多灶性浅脱离并伴少量点样渗出（中心凹处神经上皮层脱离高度约为232um），RPE层皱褶，黄斑中心凹厚度约为381um。双眼视盘扫描：双眼视盘水肿，多个点位神经纤维层水肿（详见钟点图标示，深红色区域测量值失真）。
4	32	Female	0.39794	47.753	52.351	53.949	59.74									自费			3D-OCT(双)(双眼)	2012-10-26 上午 09:00:43		右眼黄斑区扫描：内界膜反射不光滑，神经上皮层浅脱离，RPE层皱褶并见散在高反射点，黄斑中心凹厚度约为184um。	左眼黄斑区扫描：内界膜反射不光滑，神经上皮层浅脱离（脱离高度约为247um），RPE层皱褶并见散在高反射点，黄斑中心凹厚度约为404um。双眼视盘扫描：视盘水肿，多个点位神经纤维层水肿（详见钟点图标示）。
5	42	Male	1.22185	34.812	35.713	36.487	46.789		480440	检查	眼外伤门诊				201001	合作			共焦激光眼底血管造影（FFA）(双)(双眼)		2012-8-20 下午 04:43:31	右眼：中心凹处脱离高度约为1040um，黄斑中心凹厚度为1196um。 左眼：中心凹处脱离高度约为1274um，黄斑中心凹厚度为1420um。
5	42	Male	1.09691	34.953	35.982	37.072	48.031									自费			3D-OCT(双)(双眼)	2012-11-12 下午 03:46:15		右眼黄斑区扫描：神经上皮层多灶性浅脱离并伴少量点样渗出（中心凹处神经上皮层脱离高度约为188um），RPE层皱褶，黄斑中心凹厚度约为318um。	左眼黄斑区扫描：神经上皮层多灶性浅脱离并伴少量点样渗出（中心凹处神经上皮层脱离高度约为39um），RPE层皱褶，黄斑中心凹厚度约为175um。双眼视盘扫描：视盘水肿，神经纤维层弥漫性增厚。
6	38	Female	0.920819	32.791	35.205	38.041	44.904			979	406172	检查	视网膜玻璃体					自费	29571	3	3D-OCT(双)(双眼)	李太平	2012-2-29 下午 05:14:29	OD 黄斑区扫描：神经上皮层多灶性脱离并伴少量点样渗出（中心凹处神经上皮层脱离高度约为711um），RPE层皱褶，黄斑中心凹厚度约为904um。OS 黄斑区扫描：神经上皮层多灶性脱离并伴少量点样渗出（中心凹处神经上皮层脱离高度约为979um），RPE层皱褶，黄斑中心凹厚度约为1158um。	OU 视盘扫描：双眼视盘水肿，多个点位神经纤维层增厚（详见钟点图标示）。
7	32	Male	1.39794	41.538	40.336	42.127	51.445			614	429922	检查	视网膜玻璃体					合作	30524	17	3D-OCT(双)(双眼)	杨冬燕	2012-4-30 下午 03:14:30	右眼黄斑区扫描：神经上皮层多灶性浅脱离伴渗出（中心凹处神经上皮层脱离高度约为303um），RPE层反射不均，黄斑中心凹厚度约为530um。	左眼黄斑区扫描：神经上皮层多灶性浅脱离伴渗出（中心凹处神经上皮层脱离高度约为614um），RPE层反射不均，黄斑中心凹厚度约为815um。双眼视盘扫描：C/D比偏大，多点位神经纤维层增厚（详见钟点图标示）。
8	46	Female	0.30103	44.38	44.131	46.436	55.604		394116	检查	视网膜玻璃体					居民	29014		3D-OCT(双)(双眼)	李太平	2012-1-19 下午 01:06:58	右眼黄斑区扫描：内界膜反射不光滑，神经上皮层多灶性浅脱离并伴渗出，RPE层皱褶，黄斑中心凹厚度约为349um。	左眼黄斑区扫描：内界膜反射不光滑，神经上皮层多灶性浅脱离并伴渗出（中心凹处神经上皮层脱离高度约为560um），RPE层皱褶，黄斑中心凹厚度约为710um。双眼视盘扫描：双眼视盘水肿，神经纤维层弥漫性水肿。
8	46	Female	0	45.273	49.748		62.367		558983	检查	白内障门诊					自费			3D-OCT(单)(右眼)	2013-03-11 12:34:28		右眼黄斑区扫描：神经上皮层多灶性浅脱离并伴少量点样渗出（中心凹处神经上皮层脱离高度约为248um），RPE层皱褶，黄斑中心凹厚度约为420um。	右眼视盘扫描：视盘水肿，多个点位神经纤维层增厚（详见钟点图标示）。
9	42	Female	0.221849	40.764	46.128		54.12		373445	检查	综合门诊					自费			3D-OCT(双)(双眼)		2011-11-28 上午 10:34:14	右眼黄斑区扫描：神经上皮层多灶性浅脱离并伴少量点样渗出（中心凹处神经上皮层脱离高度约为652um），RPE层皱褶，黄斑中心凹厚度约为816um。	左眼黄斑区扫描：神经上皮层多灶性浅脱离并伴少量点样渗出（中心凹处神经上皮层脱离高度约为524um），RPE层皱褶，黄斑中心凹厚度约为702um。双眼视盘扫描：双眼视盘水肿，多个点位神经纤维层增厚（详见钟点图标示）。
9	42	Female	0.30103	40.769	41		51.566			1126	386869	检查	视网膜玻璃体					合作	28727	11	3D-OCT(双)(双眼)	杨冬燕	2011年12月29日	右眼黄斑区扫描：玻璃体混浊，神经上皮层弥漫性水肿、多灶性渗出性浅脱离（中心凹处神经上皮层脱离高度约为400um），RPE层皱褶，黄斑中心凹厚度约为617um。	左眼黄斑区扫描：玻璃体混浊，神经上皮层多灶性渗出性浅脱离（中心凹处神经上皮层脱离高度约为1126um），RPE层皱褶，黄斑中心凹厚度约为1219um。双眼视盘扫描：双眼视盘水肿，神经纤维层弥漫性水肿（详见钟点图标示）。
10	43	Male	0.39794	47.59	48.741	69.744	64.319			0	视网膜玻璃体门诊							自费			3D-OCT(双)(双眼)	2012-8-20 上午 11:28:13	2012-8-20 上午 11:28:13	右眼黄斑区扫描：黄斑水肿，神经上皮层多灶性浅脱离并伴少量点样渗出，RPE层皱褶，黄斑中心凹厚度约为644um。	左眼黄斑区扫描：黄斑水肿，神经上皮层多灶性浅脱离并伴少量点样渗出，RPE层皱褶，黄斑中心凹厚度约为700um。双眼视盘扫描：双眼视盘水肿，多个点位神经纤维层增厚（详见钟点图标示）。
11	41	Male	0.920819	40.931	41.006	47.865	47.023					551581	检查	综合门诊					自费			3D-OCT(双)(双眼)	2013-02-23 09:24:27		右眼黄斑区扫描：神经上皮层外层于中心凹处出现大面积劈裂，神经上皮层多灶性浅脱离并伴渗出，RPE层皱褶，黄斑中心凹厚度约为1380um。双眼视盘扫描：双眼视盘水肿，多个点位神经纤维层增厚（详见钟点图标示）。	左眼黄斑区扫描：神经上皮层外层于中心凹处出现大面积劈裂，神经上皮层多灶性浅脱离并伴渗出，RPE层皱褶，黄斑中心凹厚度约为1516um。双眼视盘扫描：双眼视盘水肿，多个点位神经纤维层增厚（详见钟点图标示），左眼下方神经纤维层测量厚度失真。
12	76	Male	1	40.837	40.779		47.825		589161	检查	视网膜玻璃体门诊				515000	自费			3D-OCT(双)(双眼)	2013-04-26 15:58:20		右眼黄斑区扫描：眼球壁变形，神经上皮层浅脱离（中心凹处脱离高度约为81um），RPE层反射不均，黄斑中心凹厚度约为260um。	左眼黄斑区扫描：眼球壁变形，神经上皮层浅脱离（中心凹处脱离高度约为36um），RPE层反射不均，黄斑中心凹厚度约为193um。双眼视盘扫描：视盘边界欠清；右眼12、3、9点位神经纤维层增厚，左眼神经纤维层于3～4点位增厚，5点位变薄。
12	76	Male	1	40.971	41.147		49.548		416874	检查	视网膜玻璃体					合作	30011	22	光学相干断层成相OCT(双)(双眼)		2012-3-30 上午 10:17:46	右眼黄斑区扫描：神经上皮层多灶性渗出性脱离并伴少量点样渗出（中心凹处神经上皮层脱离高度约为763um），RPE层反射不均，黄斑中心凹厚度约为941um。	左眼黄斑区扫描：神经上皮层多灶性渗出性脱离并伴少量点样渗出（中心凹处神经上皮层脱离高度约为1141um），RPE层反射不均，黄斑中心凹厚度约为1370um。双眼视盘扫描：视盘水肿。
13	53	Male	1	39.786	40.039	43.037	54.994		447045	检查	角膜眼表泪器					自费	31090		光学相干断层成相OCT(双)(双眼)		2012-6-4 下午 04:47:31	右眼黄斑区扫描：内界膜反射不光滑，神经上皮层多灶性浅脱离并伴少量点样渗出（中心凹处神经上皮层脱离高度约为92um），RPE层皱褶并见散在高反射点，黄斑中心凹厚度约为249um。	左眼黄斑区扫描：内界膜反射不光滑，网膜皱褶，神经上皮层于中心凹下方出现局限性线状浅脱离并伴少量点样渗出，RPE层皱褶并见散在高反射点，黄斑中心凹厚度约为150um。双眼视盘扫描：视盘水肿，神经纤维层弥漫性水肿。
13	53	Male	1.22185	39.374	39.611	41.933	56.566			629	381235	检查	白内障门诊					医保			3D-OCT(双)(双眼)	李太平	2011年12月17日	右眼黄斑区扫描：神经上皮层多灶性渗出性浅脱离（脱离高度约为671um），RPE层多灶性浅脱离（最大脱离高度约为324um），黄斑中心凹厚度约为813um。建议进一步结合FFA/ICG检查。	左眼黄斑区扫描：神经上皮层多灶性渗出性浅脱离（脱离高度约为629um），RPE层皱褶，黄斑中心凹厚度约为765um。（OCT图为90度扫描图）建议进一步结合FFA/ICG检查。
14	48	Female	1	44.169	46.013	47.425	55.917		390296	检查	白内障门诊					自费			3D-OCT(双)(双眼)		2012-1-7 下午 12:06:34	OD视网膜神经上皮层，IS/OS层、脉络膜多灶状渗出性脱离，视盘黄斑受累；黄斑中央凹厚度为1377um，左眼为1569um。葡萄膜炎可能性的大。建议FFA检查。	OU 视盘周可见渗出性视网膜脱离。影响神经纤维层厚度计算。
14	48	Female	0.60206	44.061	44.983	46.979	55.004			？	检查	综合门诊						居民			3D-OCT(双)(双眼)	2012-12-5 下午 12:12:59		右眼黄斑区扫描：神经上皮层多灶性浅脱离并伴少量点样渗出（中心凹处神经上皮层脱离高度约为305um），RPE层反射不均、局部小皱褶，黄斑中心凹厚度约为474um。	左眼黄斑区扫描：神经上皮层多灶性浅脱离并伴少量点样渗出，RPE层反射不均，黄斑中心凹厚度约为266um。双眼视盘扫描：视盘边界不清，神经纤维层弥漫性增厚，视盘周围局部神经上皮层浅脱离。
15	46	Male	0.522879	41.988	44.08	51.314	54.945									自费			3D-OCT(双)(双眼)	2012-11-16 上午 11:05:00		右眼黄斑区扫描：神经上皮层水肿、多灶性浅脱离并伴点样渗出（中心凹处神经上皮层脱离高度约为364um），RPE层反射不均，黄斑中心凹厚度约为808um。（考虑Harada）	左眼黄斑区扫描：神经上皮层水肿、多灶性浅脱离并伴点样渗出（中心凹处神经上皮层脱离高度约为773um），RPE层反射不均，黄斑中心凹厚度约为1088um。（考虑Harada）双眼视盘扫描：双眼视盘边界模糊，多个点位神经纤维层增厚（厚度图中深红色区域测量数据失真）。
15	46	Male	1.22185	42.82	43.769	50.458	59.196					515000	自费	38431		光学相干断层成相OCT(单)(左眼)	2013-09-27 15:30:04		左眼黄斑区扫描：视网膜不平整，神经上皮层局部水肿、劈裂，神经上皮层多灶性脱离并见散在高反射点（渗出？），RPE层见多灶性脱离，中心凹厚度约为282um。
16	51	Male	0.522879	51.955	55.679	67.619	64.955					515000	居民			3D-OCT(双)(双眼)	2014-06-04 09:07:49		右眼黄斑区扫描：神经上皮层多灶性浅脱离并伴少量点样渗出（中心凹处神经上皮层脱离高度约为112um），RPE层皱褶并可见局部浅脱离，黄斑中心凹厚度约为281um。	左眼黄斑区扫描：神经上皮层多灶性浅脱离并伴少量点样渗出（中心凹处神经上皮层脱离高度约为202um），RPE层皱褶，黄斑中心凹厚度约为371um。
17	43	Female	0.39794	48.013	51.35	64.265	62.421					515000	异地居民			3D-OCT(双)(双眼)	2014-01-18 11:13:13		右眼黄斑区扫描：神经上皮层水肿、多灶性浅脱离并伴少量点样渗出（中心凹处脱离高度约为282um），RPE层皱褶，黄斑中心凹厚度约为481um。（视盘扫描数据失真）	左眼黄斑区扫描：神经上皮层水肿、多灶性浅脱离并伴少量点样渗出，RPE层皱褶，黄斑中心凹厚度约为240um。（视盘扫描数据失真）
18	41	Female	0.60206	39.723	41.072		58.34					515600	异地居民	41069		3D-OCT(双)(双眼)	2014-03-29 11:47:50		右眼黄斑区扫描：神经上皮层多灶性脱离，并见其下中高反射渗出灶（中心凹处神经上皮层脱离高度约为446um）RPE层反射不均，中心凹厚度约为596um。	左眼黄斑区扫描：神经上皮层多灶性脱离，并见其下中高反射渗出灶（中心凹处神经上皮层脱离高度约为683um）RPE层反射不均，中心凹厚度约为848um。双眼视盘扫描：右眼C/D比正常，上方及颞侧神经纤维层增厚；左眼C/D比增大，除下方外，其余象限神经纤维层增厚。
18	41	Female	0.823909	41.128	45.52		57.808					515600	异地职工	42613		3D-OCT(双)(双眼)	2014-07-11 09:33:45		右眼黄斑区扫描：神经上皮层水肿、多灶性浅脱离（中心凹处神经上皮层脱离高度约为741um），RPE层皱褶，黄斑中心凹厚度约为845um。	左眼黄斑区扫描：神经上皮层水肿、多灶性浅脱离（中心凹处神经上皮层脱离高度约为341um），RPE层皱褶，黄斑中心凹厚度约为526um。
19	21	Female	2	41.136	48.167	51.828	55.783					515000	异地居民			3D-OCT(双)(双眼)	2014-02-10 10:14:06		右眼黄斑区扫描：神经上皮层水肿，局部浅脱离（脱离高度约为228um），RPE层皱褶，反射不均，中心凹厚度约为490um。	左眼黄斑区扫描：神经上皮层水肿，局部浅脱离（脱离高度约为340um），RPE层皱褶，反射不均，中心凹厚度约为542um。双眼视盘扫描：双眼视盘水肿，神经纤维层弥漫性增厚。
19	21	Female	2	42.228	45.866	62.008	53.563			眼外伤							合作	31825		3D-OCT(双)(双眼)	2012-7-20 下午 03:06:03	2012-7-20 下午 03:06:03	右眼黄斑区扫描：神经上皮层多灶性浅脱离并伴少量点样渗出（中心凹处神经上皮层脱离高度约为250um），RPE层皱褶，黄斑中心凹厚度约为406um。	左眼黄斑区扫描：玻璃体混浊。神经上皮层多灶性浅脱离并伴少量点样渗出（中心凹处神经上皮层脱离高度约为199um），RPE层皱褶，黄斑中心凹厚度约为385um。 双眼视盘扫描：双眼视盘水肿，边界模糊。神经纤维层弥漫性增厚（详见钟点图标示）。
20	52	Female	1	40.157	40.522	45.696	52.87			357122	检查	眼底病葡萄膜病门诊					合作			3D-OCT(双)(双眼)	杨冬燕	2011年9月30日	左眼黄斑区扫描：中心凹结构平坦，RPE层反射不均，旁中心凹网膜厚度变薄，中心凹厚度约为167um。	右眼：中心凹处脱离高度约为212um，黄斑中心凹厚度为380um。 左眼：中心凹处脱离高度约为152um，黄斑中心凹厚度为320um。
20	52	Female	0.920819	40.522	44.22	48.472	53.342			349414	检查	综合门诊					自费			3D-OCT(双)(双眼)	杨冬燕	2011年9月30日	中心凹处水肿，神经上皮层未脱离 右眼：中心凹厚度为818um。 左眼：中心凹厚度为1082um。	左眼C/D比增大，鼻上方RNFL厚度变薄。
21	27	Female	1.39794	51.739	52.407	54.348	60.707			363799	检查	视网膜玻璃体					自费	27824		3D-OCT(双)(双眼)	李太平	2011-11-3 下午 05:21:10	OD 黄斑区扫描：多灶状神经上皮层渗出性性浅脱离（脱离高度约为1322um），RPE/GCL层增厚合并波浪状隆起 ，黄斑中心凹厚度约为1471um。考虑葡萄膜炎样改变，建议FFA检查。OS 黄斑区扫描：多灶状神经上皮层渗出性性浅脱离（脱离高度约为1230um），RPE/GCL层增厚合并波浪状隆起 ，黄斑中心凹厚度约为1363um。考虑葡萄膜炎样改变，建议FFA检查。	OU 视神经旁网膜神经上皮层渗出性脱离。
21	27	Female	1	52.265	53.201	55.932	62.389			232	440748	检查	综合门诊					居民			3D-OCT(双)(双眼)	杨冬燕	2012-5-22 下午 04:25:16	右眼黄斑区扫描：网膜不平整，神经上皮层多灶性浅脱离（中心凹处神经上皮层脱离高度约为60um），RPE层皱褶，黄斑中心凹厚度约为199um。	左眼黄斑区扫描：网膜不平整，神经上皮层多灶性浅脱离并伴少量点样渗出（中心凹处神经上皮层脱离高度约为232um），RPE层皱褶，黄斑中心凹厚度约为381um。双眼视盘扫描：双眼视盘水肿，多个点位神经纤维层水肿（详见钟点图标示，深红色区域测量值失真）。
22	50	Female	1	53.522	56.493		66.361									自费			3D-OCT(双)(双眼)	2012-10-26 上午 09:00:43		右眼黄斑区扫描：内界膜反射不光滑，神经上皮层浅脱离，RPE层皱褶并见散在高反射点，黄斑中心凹厚度约为184um。	左眼黄斑区扫描：内界膜反射不光滑，神经上皮层浅脱离（脱离高度约为247um），RPE层皱褶并见散在高反射点，黄斑中心凹厚度约为404um。双眼视盘扫描：视盘水肿，多个点位神经纤维层水肿（详见钟点图标示）。
22	50	Female	1	53.535	54.623		65.319									自费			3D-OCT(双)(双眼)	2012-11-12 下午 03:46:15		右眼黄斑区扫描：神经上皮层多灶性浅脱离并伴少量点样渗出（中心凹处神经上皮层脱离高度约为188um），RPE层皱褶，黄斑中心凹厚度约为318um。	左眼黄斑区扫描：神经上皮层多灶性浅脱离并伴少量点样渗出（中心凹处神经上皮层脱离高度约为39um），RPE层皱褶，黄斑中心凹厚度约为175um。双眼视盘扫描：视盘水肿，神经纤维层弥漫性增厚。
23	41	Male	0.69897	39.14	39.976	45.353	57.256			979	406172	检查	视网膜玻璃体					自费	29571	3	3D-OCT(双)(双眼)	李太平	2012-2-29 下午 05:14:29	OD 黄斑区扫描：神经上皮层多灶性脱离并伴少量点样渗出（中心凹处神经上皮层脱离高度约为711um），RPE层皱褶，黄斑中心凹厚度约为904um。OS 黄斑区扫描：神经上皮层多灶性脱离并伴少量点样渗出（中心凹处神经上皮层脱离高度约为979um），RPE层皱褶，黄斑中心凹厚度约为1158um。	OU 视盘扫描：双眼视盘水肿，多个点位神经纤维层增厚（详见钟点图标示）。
23	41	Male	0.69897	38.338	39.025	40.511	49.163			614	429922	检查	视网膜玻璃体					合作	30524	17	3D-OCT(双)(双眼)	杨冬燕	2012-4-30 下午 03:14:30	右眼黄斑区扫描：神经上皮层多灶性浅脱离伴渗出（中心凹处神经上皮层脱离高度约为303um），RPE层反射不均，黄斑中心凹厚度约为530um。	左眼黄斑区扫描：神经上皮层多灶性浅脱离伴渗出（中心凹处神经上皮层脱离高度约为614um），RPE层反射不均，黄斑中心凹厚度约为815um。双眼视盘扫描：C/D比偏大，多点位神经纤维层增厚（详见钟点图标示）。
24	45	Female	1	43.023	55.937		63.07			检查	视网膜玻璃体					居民	29014		3D-OCT(双)(双眼)	李太平	2012-1-19 下午 01:06:58	右眼黄斑区扫描：内界膜反射不光滑，神经上皮层多灶性浅脱离并伴渗出，RPE层皱褶，黄斑中心凹厚度约为349um。	左眼黄斑区扫描：内界膜反射不光滑，神经上皮层多灶性浅脱离并伴渗出（中心凹处神经上皮层脱离高度约为560um），RPE层皱褶，黄斑中心凹厚度约为710um。双眼视盘扫描：双眼视盘水肿，神经纤维层弥漫性水肿。
24	45	Female	1.39794	43.257	48.41		58.596			检查	综合门诊					自费			3D-OCT(双)(双眼)		2011-11-28 上午 10:34:14	右眼黄斑区扫描：神经上皮层多灶性浅脱离并伴少量点样渗出（中心凹处神经上皮层脱离高度约为652um），RPE层皱褶，黄斑中心凹厚度约为816um。	左眼黄斑区扫描：神经上皮层多灶性浅脱离并伴少量点样渗出（中心凹处神经上皮层脱离高度约为524um），RPE层皱褶，黄斑中心凹厚度约为702um。双眼视盘扫描：双眼视盘水肿，多个点位神经纤维层增厚（详见钟点图标示）。
25	41	Female	0.39794	43.75	46.967		57.057			1126	386869	检查	视网膜玻璃体					合作	28727	11	3D-OCT(双)(双眼)	杨冬燕	2011年12月29日	右眼黄斑区扫描：玻璃体混浊，神经上皮层弥漫性水肿、多灶性渗出性浅脱离（中心凹处神经上皮层脱离高度约为400um），RPE层皱褶，黄斑中心凹厚度约为617um。	左眼黄斑区扫描：玻璃体混浊，神经上皮层多灶性渗出性浅脱离（中心凹处神经上皮层脱离高度约为1126um），RPE层皱褶，黄斑中心凹厚度约为1219um。双眼视盘扫描：双眼视盘水肿，神经纤维层弥漫性水肿（详见钟点图标示）。
26	39	Male	0.79588	40.846	40.776	39.82	51.74			0	视网膜玻璃体门诊							自费			3D-OCT(双)(双眼)	2012-8-20 上午 11:28:13	2012-8-20 上午 11:28:13	右眼黄斑区扫描：黄斑水肿，神经上皮层多灶性浅脱离并伴少量点样渗出，RPE层皱褶，黄斑中心凹厚度约为644um。	左眼黄斑区扫描：黄斑水肿，神经上皮层多灶性浅脱离并伴少量点样渗出，RPE层皱褶，黄斑中心凹厚度约为700um。双眼视盘扫描：双眼视盘水肿，多个点位神经纤维层增厚（详见钟点图标示）。
26	39	Male	1	40.014	39.796	40.483	52.756					551581	检查	综合门诊					自费			3D-OCT(双)(双眼)	2013-02-23 09:24:27		右眼黄斑区扫描：神经上皮层外层于中心凹处出现大面积劈裂，神经上皮层多灶性浅脱离并伴渗出，RPE层皱褶，黄斑中心凹厚度约为1380um。双眼视盘扫描：双眼视盘水肿，多个点位神经纤维层增厚（详见钟点图标示）。	左眼黄斑区扫描：神经上皮层外层于中心凹处出现大面积劈裂，神经上皮层多灶性浅脱离并伴渗出，RPE层皱褶，黄斑中心凹厚度约为1516um。双眼视盘扫描：双眼视盘水肿，多个点位神经纤维层增厚（详见钟点图标示），左眼下方神经纤维层测量厚度失真。
27	46	Male	0.920819	34.652	40.167	35.362	43.184			检查	视网膜玻璃体门诊				515000	自费			3D-OCT(双)(双眼)	2013-04-26 15:58:20		右眼黄斑区扫描：眼球壁变形，神经上皮层浅脱离（中心凹处脱离高度约为81um），RPE层反射不均，黄斑中心凹厚度约为260um。	左眼黄斑区扫描：眼球壁变形，神经上皮层浅脱离（中心凹处脱离高度约为36um），RPE层反射不均，黄斑中心凹厚度约为193um。双眼视盘扫描：视盘边界欠清；右眼12、3、9点位神经纤维层增厚，左眼神经纤维层于3～4点位增厚，5点位变薄。
28	23	Female	0.221849	42.229	43.304	43.734	56.411			检查	视网膜玻璃体					合作	30011	22	光学相干断层成相OCT(双)(双眼)		2012-3-30 上午 10:17:46	右眼黄斑区扫描：神经上皮层多灶性渗出性脱离并伴少量点样渗出（中心凹处神经上皮层脱离高度约为763um），RPE层反射不均，黄斑中心凹厚度约为941um。	左眼黄斑区扫描：神经上皮层多灶性渗出性脱离并伴少量点样渗出（中心凹处神经上皮层脱离高度约为1141um），RPE层反射不均，黄斑中心凹厚度约为1370um。双眼视盘扫描：视盘水肿。
28	23	Female	0.221849	42.209	43.644	53.357	56.3			629	381235	检查	白内障门诊					医保			3D-OCT(双)(双眼)	李太平	2011年12月17日	右眼黄斑区扫描：神经上皮层多灶性渗出性浅脱离（脱离高度约为671um），RPE层多灶性浅脱离（最大脱离高度约为324um），黄斑中心凹厚度约为813um。建议进一步结合FFA/ICG检查。	左眼黄斑区扫描：神经上皮层多灶性渗出性浅脱离（脱离高度约为629um），RPE层皱褶，黄斑中心凹厚度约为765um。（OCT图为90度扫描图）建议进一步结合FFA/ICG检查。
29	21	Male	0.920819	40.652	44.727	51.331	58.363			检查	白内障门诊					自费			3D-OCT(双)(双眼)		2012-1-7 下午 12:06:34	OD视网膜神经上皮层，IS/OS层、脉络膜多灶状渗出性脱离，视盘黄斑受累；黄斑中央凹厚度为1377um，左眼为1569um。葡萄膜炎可能性的大。建议FFA检查。	OU 视盘周可见渗出性视网膜脱离。影响神经纤维层厚度计算。
29	21	Male	0.920819	40.286	40.59	45.139	52.744			？	检查	综合门诊						居民			3D-OCT(双)(双眼)	2012-12-5 下午 12:12:59		右眼黄斑区扫描：神经上皮层多灶性浅脱离并伴少量点样渗出（中心凹处神经上皮层脱离高度约为305um），RPE层反射不均、局部小皱褶，黄斑中心凹厚度约为474um。	左眼黄斑区扫描：神经上皮层多灶性浅脱离并伴少量点样渗出，RPE层反射不均，黄斑中心凹厚度约为266um。双眼视盘扫描：视盘边界不清，神经纤维层弥漫性增厚，视盘周围局部神经上皮层浅脱离。
30	59	Male	0.920819	47.28	48.03	50.8	57.431									自费			3D-OCT(双)(双眼)	2012-11-16 上午 11:05:00		右眼黄斑区扫描：神经上皮层水肿、多灶性浅脱离并伴点样渗出（中心凹处神经上皮层脱离高度约为364um），RPE层反射不均，黄斑中心凹厚度约为808um。（考虑Harada）	左眼黄斑区扫描：神经上皮层水肿、多灶性浅脱离并伴点样渗出（中心凹处神经上皮层脱离高度约为773um），RPE层反射不均，黄斑中心凹厚度约为1088um。（考虑Harada）双眼视盘扫描：双眼视盘边界模糊，多个点位神经纤维层增厚（厚度图中深红色区域测量数据失真）。
